# Supplementary material for: Metabolic Profiling and Post-harvest Behavior of “Dottato” Fig (Ficus carica L.) Fruit Covered With an Edible Coating From O. ficus-indica
Source: Front Plant Sci. 2018 Sep 5;9:1321. doi: 10.3389/fpls.2018.01321 (PMC6134321; doi:10.3389/fpls.2018.01321)
Supplement: TABLE S1 — List of the metabolites analysis with the metabolomic approach. [file Table_1.XLSX]

## Sheet: Foglio1
Tab. S1. List of the metabolites analysed using the metabolomic approach.
xylulose NIST
xylose
xylonolactone NIST
xylonic acid
xylitol
valine
uric acid
urea
uracil
tyrosine
tryptophan
trans-4-hydroxy-L-proline
threonine
threonic acid
threitol
sucrose-6-ph
sucrose
succinic acid
stearic acid
serine
saccharic acid
ribose
ribonic acid
ribitol
quinic acid
pyruvic acid
proline
pipecolinic acid
phosphate
phenylalanine
phenol
pelargonic acid
palmitic acid
oxoproline
oxalic acid
octadecanol
O-acetylserine
N-methylalanine
nicotinic acid
N-acetylmannosamine
n-acetyl-d-hexosamine
myo-inositol
mucic acid
methionine
methanolphosphate
malonic acid
malic acid
maleic acid
linolenic acid
linoleic acid
levoglucosan
leucine
lactic acid
isothreonic acid
isomaltose
isoleucine
inositol-4-monophosphate
hexose-6-phosphate
hexose NIST
glycolic acid
glycine
glycerol-alpha-phosphate
glycerol-3-galactoside
glycerol
glyceric acid
glutamine
glutamic acid
glucose-6-phosphate
glucose-1-phosphate
glucose
gluconic acid
galacturonic acid
galactose-6-phosphate
galactinol
fumaric acid
fucose
fructose-6-phosphate
fructose
erythrose
erythronic acid lactone
erythritol
epsilon-caprolactam
cyanoalanine
citric acid
citramalic acid
chlorogenic acid
cellobiose
catechin
butyrolactam NIST
butane-2,3-diol NIST
beta-sitosterol
beta-gentiobiose
beta-alanine
benzylamine
benzoic acid
aspartic acid
asparagine
alpha-ketoglutarate
alpha-aminoadipic acid
alanine
aconitic acid
6-deoxyglucose
5-hydroxynorvaline NIST
4-hydroxybutyric acid
4-aminobutyric acid
3-hydroxypropionic acid
3,6-anhydro-D-galactose
2-hydroxyglutaric acid
2-deoxyerythritol
2,3-dihydroxybutanoic acid NIST
1-kestose
2,5-dihydroxypyrazine NIST
